# Supplementary material for: Divergent Soil Aggregate Stability Despite Similar Organic Carbon Gains Under Long-Term Maize Intercropping with Different Legume Cover Crops
Source: Microorganisms. 2026 Apr 15;14(4):886. doi: 10.3390/microorganisms14040886 (PMC13118399; doi:10.3390/microorganisms14040886)
Supplement: Supplementary file 1 [file microorganisms-14-00886-s001.zip]

Archive with 1 entries (1 files):
- microorganisms-4195322-Supplementary Materials.pdf
